# Supplementary material for: Improvement of Damage in Human Dermal Fibroblasts by 3,5,7-Trimethoxyflavone from Black Ginger (Kaempferia parviflora)
Source: Antioxidants (Basel). 2022 Feb 19;11(2):425. doi: 10.3390/antiox11020425 (PMC8869600; doi:10.3390/antiox11020425)
Supplement: Supplementary file 1 [file antioxidants-11-00425-s001.zip]

Archive with 1 entries (1 files):
- antioxidants-1541957-supplementary.pdf
